# Supplementary material for: Nonlinear mid-infrared meta-membranes
Source: Nanophotonics. 2024 Jul 24;13(18):3395–402. doi: 10.1515/nanoph-2024-0203 (PMC11501238; doi:10.1515/nanoph-2024-0203)
Supplement: Supplementary file 1 — Supplementary Material Details [file j_nanoph-2024-0203_suppl_001.zip]

Archive with 1 entries (1 files):
- j_nanoph-2024-0203_suppl_001.nb
