# Supplementary material for: Nonlinear mid-infrared meta-membranes
Source: Nanophotonics. 2024 Jul 24;13(18):3395–402. doi: 10.1515/nanoph-2024-0203 (PMC11501238; doi:10.1515/nanoph-2024-0203)
Supplement: Supplementary file 1 — Supplementary Material Details [file j_nanoph-2024-0203_suppl_001.zip › j_nanoph-2024-0203_suppl_001.nb]

(* Content-type: application/vnd.wolfram.mathematica *)

(*** Wolfram Notebook File ***)
(* http://www.wolfram.com/nb *)

(* CreatedBy='Mathematica 13.0' *)

(*CacheID: 234*)
(* Internal cache information:
NotebookFileLineBreakTest
NotebookFileLineBreakTest
NotebookDataPosition[       158,          7]
NotebookDataLength[     42676,        846]
NotebookOptionsPosition[     41580,        821]
NotebookOutlinePosition[     41978,        837]
CellTagsIndexPosition[     41935,        834]
WindowFrame->Normal*)

(* Beginning of Notebook Content *)
Notebook[{

Cell[CellGroupData[{
Cell[BoxData[{
 RowBox[{
  RowBox[{"Clear", "[", "x", "]"}], ";"}], "\[IndentingNewLine]", 
 RowBox[{
  RowBox[{
   RowBox[{"\[Gamma]r", "=", "27"}], ";"}], " ", 
  RowBox[{"(*", 
   RowBox[{
    RowBox[{"damping", " ", "factor"}], ",", " ", 
    RowBox[{"rad", "/", "ps"}]}], "*)"}], "\[IndentingNewLine]", 
  "\[IndentingNewLine]"}], "\[IndentingNewLine]", 
 RowBox[{
  RowBox[{
   RowBox[{"\[Omega]0", "=", "470"}], ";", " ", 
   RowBox[{"(*", 
    RowBox[{
     RowBox[{"pump", " ", "frequnecy"}], ",", " ", 
     RowBox[{"rad", "/", "ps"}]}], "*)"}], "\[IndentingNewLine]", 
   RowBox[{"c", "=", "300"}], ";", " ", 
   RowBox[{"(*", 
    RowBox[{
     RowBox[{"speed", " ", "of", " ", "light"}], ",", " ", 
     RowBox[{"um", "/", "ps"}]}], "*)"}], "\[IndentingNewLine]", 
   RowBox[{"\[Tau]", "=", "0.1"}], ";", " ", 
   RowBox[{"(*", 
    RowBox[{
     RowBox[{"pulse", " ", "duration"}], ",", " ", "ps"}], "*)"}], 
   "\[IndentingNewLine]", "\[IndentingNewLine]", 
   RowBox[{"\[Kappa]", "=", " ", "1100"}], ";", " ", 
   RowBox[{"(*", 
    RowBox[{"coupling", " ", "constant"}], "*)"}], "\[IndentingNewLine]", 
   "\[IndentingNewLine]", 
   RowBox[{"H5max", "=", 
    RowBox[{"{", "}"}]}], ";", " ", 
   RowBox[{"(*", 
    RowBox[{
    "define", " ", "empty", " ", "array", " ", "of", " ", "FHG", " ", 
     "values"}], "*)"}], "\[IndentingNewLine]", "\[IndentingNewLine]", 
   "\[IndentingNewLine]", 
   RowBox[{"EE", "=", 
    RowBox[{
     RowBox[{"Exp", "[", 
      RowBox[{
       RowBox[{
        RowBox[{"-", 
         RowBox[{"#", "^", "2"}]}], "/", 
        RowBox[{"\[Tau]", "^", "2"}]}], "-", 
       RowBox[{"\[ImaginaryI]", " ", "\[Omega]0", " ", "#"}]}], "]"}], 
     "&"}]}], ";", 
   RowBox[{"(*", 
    RowBox[{
     RowBox[{
     "define", " ", "the", " ", "Gaussian", " ", "pump", " ", "pulse"}], ";", 
     " ", 
     RowBox[{"amplitude", " ", "=", " ", "1"}]}], "*)"}], 
   "\[IndentingNewLine]", "\[IndentingNewLine]", 
   RowBox[{"For", "[", 
    RowBox[{
     RowBox[{"i", "=", "1"}], ",", 
     RowBox[{"i", "<", "100"}], ",", " ", 
     RowBox[{"(*", 
      RowBox[{
      "loop", " ", "for", " ", "different", " ", "resonance", " ", 
       "wavelengths"}], "*)"}], "\[IndentingNewLine]", "\[IndentingNewLine]", 
     
     RowBox[{
      RowBox[{"\[Omega]", "=", 
       RowBox[{"440", "+", " ", "i"}]}], ";", " ", 
      RowBox[{"(*", 
       RowBox[{"sweep", " ", "the", " ", "resonance", " ", "wavelength"}], 
       "*)"}], "\[IndentingNewLine]", "\[IndentingNewLine]", 
      RowBox[{"s", "=", 
       RowBox[{"NDSolve", "[", 
        RowBox[{
         RowBox[{"{", "\[IndentingNewLine]", 
          RowBox[{
           RowBox[{
            RowBox[{
             RowBox[{
              RowBox[{"y", "'"}], "[", "x", "]"}], "+", 
             RowBox[{"\[ImaginaryI]", " ", 
              RowBox[{"(", 
               RowBox[{"\[Omega]", "-", 
                RowBox[{"\[Kappa]", " ", 
                 RowBox[{
                  RowBox[{"Abs", "[", 
                   RowBox[{"y", "[", "x", "]"}], "]"}], "^", "2"}]}]}], ")"}],
               " ", 
              RowBox[{"y", "[", "x", "]"}]}], "+", 
             RowBox[{
              RowBox[{"(", "\[Gamma]r", ")"}], 
              RowBox[{"y", "[", "x", "]"}]}]}], "\[Equal]", 
            RowBox[{
             RowBox[{"Sqrt", "[", "\[Gamma]r", "]"}], 
             RowBox[{"EE", "[", "x", "]"}]}]}], ",", "\[IndentingNewLine]", 
           RowBox[{
            RowBox[{"y", "[", 
             RowBox[{"-", "1"}], "]"}], "\[Equal]", "0"}]}], "}"}], ",", 
         RowBox[{"y", "[", "x", "]"}], ",", 
         RowBox[{"{", 
          RowBox[{"x", ",", 
           RowBox[{"-", "1"}], ",", "1"}], "}"}], ",", 
         RowBox[{"MaxSteps", "\[Rule]", 
          RowBox[{"10", "^", "6"}]}], ",", 
         RowBox[{"MaxStepSize", "\[Rule]", "0.0001"}]}], "]"}]}], " ", ";", 
      " ", 
      RowBox[{"(*", 
       RowBox[{"solve", " ", "the", " ", "CMT", " ", "ODE"}], "*)"}], 
      "\[IndentingNewLine]", "\[IndentingNewLine]", 
      RowBox[{"AppendTo", "[", 
       RowBox[{"H5max", ",", 
        RowBox[{"{", 
         RowBox[{
          RowBox[{"2", "\[Pi]", " ", 
           RowBox[{"c", "/", "\[Omega]"}]}], ",", "\[IndentingNewLine]", 
          RowBox[{"Max", "[", 
           RowBox[{
            RowBox[{"10", "^", "6"}], 
            RowBox[{
             RowBox[{"(", 
              RowBox[{
               RowBox[{"(", 
                RowBox[{"Abs", "[", 
                 RowBox[{"Fourier", "[", "\[IndentingNewLine]", 
                  RowBox[{"Table", "[", 
                   RowBox[{
                    RowBox[{
                    RowBox[{
                    RowBox[{"y", "[", "x", "]"}], "^", "5"}], "/.", 
                    RowBox[{"s", "[", 
                    RowBox[{"[", "1", "]"}], "]"}]}], ",", 
                    RowBox[{"{", 
                    RowBox[{"x", ",", 
                    RowBox[{"-", "1"}], ",", "1", ",", "0.001"}], "}"}]}], 
                   "]"}], "\[IndentingNewLine]", "]"}], "]"}], ")"}], "^", 
               "2"}], ")"}], "[", 
             RowBox[{"[", 
              RowBox[{"300", ";;", "1800"}], "]"}], "]"}]}], "]"}]}], " ", 
         RowBox[{"(*", 
          RowBox[{
          "calculate", " ", "the", " ", "FHG", " ", "intensity", " ", "and", 
           " ", "append", " ", "to", " ", "the", " ", "array", " ", "with", 
           " ", "the", " ", "corresponding", " ", "resonance", " ", 
           "wavelength"}], "*)"}], "\[IndentingNewLine]", "}"}]}], 
       "\[IndentingNewLine]", "]"}], ";", "\[IndentingNewLine]", 
      "\[IndentingNewLine]", "\[IndentingNewLine]", "\[IndentingNewLine]", 
      "\[IndentingNewLine]", 
      RowBox[{"i", "++"}]}]}], "]"}]}], 
  "\[IndentingNewLine]"}], "\[IndentingNewLine]", 
 StyleBox[
  RowBox[{"ListPlot", "[", 
   RowBox[{"H5max", ",", " ", 
    RowBox[{"PlotRange", "\[Rule]", 
     RowBox[{"{", 
      RowBox[{
       RowBox[{"{", 
        RowBox[{"3.7", ",", "4.1"}], "}"}], ",", "All"}], "}"}]}], ",", 
    RowBox[{"AspectRatio", "\[Rule]", "0.8"}], ",", 
    RowBox[{"Frame", "\[Rule]", "True"}], ",", 
    RowBox[{"PlotStyle", "->", "Thick"}], ",", 
    RowBox[{"Joined", "\[Rule]", "True"}]}], "]"}],
  FontSize->12]}], "Input",
 CellChangeTimes->{{3.873475282825137*^9, 3.8734752951475554`*^9}, {
   3.873475338413303*^9, 3.873475338869219*^9}, {3.873475374128339*^9, 
   3.873475391969748*^9}, 3.873475431344618*^9, {3.8734761300651693`*^9, 
   3.873476152939505*^9}, {3.873476189529469*^9, 3.8734761924322653`*^9}, {
   3.873908188684901*^9, 3.873908188747641*^9}, 3.87390824115735*^9, {
   3.920462980072215*^9, 3.920462983100998*^9}, 3.92046347452251*^9, {
   3.920463507643538*^9, 3.920463507771344*^9}, {3.920463571088418*^9, 
   3.920463571118462*^9}, {3.920463664711623*^9, 3.920463664905025*^9}, {
   3.920463752310893*^9, 3.920463754905129*^9}, {3.921594564359469*^9, 
   3.921594810425469*^9}},
 CellLabel->"In[7]:=",ExpressionUUID->"9e4c2cf2-c06b-48aa-a11c-6a86d4e19b5d"],

Cell[BoxData[
 TemplateBox[{
  "General", "munfl", 
   "\"\\!\\(\\*SuperscriptBox[RowBox[{\\\"(\\\", RowBox[{RowBox[{\\\"-\\\", \
\\\"6.077163357286271`*^-64\\\"}], \\\"+\\\", \
RowBox[{\\\"4.861730685829017`*^-63\\\", \\\" \\\", \
\\\"\[ImaginaryI]\\\"}]}], \\\")\\\"}], \\\"5\\\"]\\) is too small to \
represent as a normalized machine number; precision may be lost.\"", 2, 9, 1, 
   32304873602444950034, "Local"},
  "MessageTemplate"]], "Message", "MSG",
 CellChangeTimes->{
  3.8734753926404037`*^9, 3.873475440205215*^9, {3.8734761393154182`*^9, 
   3.8734761543068733`*^9}, 3.873476194190124*^9, 3.87390818982206*^9, 
   3.8739082421622*^9, 3.920461425936702*^9, 3.92046298420466*^9, 
   3.920463475641595*^9, 3.920463508459046*^9, 3.920463572087949*^9, 
   3.9204636660232697`*^9, 3.9204637567482777`*^9, 3.921594811842154*^9},
 CellLabel->
  "During evaluation of \
In[7]:=",ExpressionUUID->"d5b65cd3-6c0d-47f6-8ebd-22c6bfee153a"],

Cell[BoxData[
 TemplateBox[{
  "General", "munfl", 
   "\"\\!\\(\\*SuperscriptBox[RowBox[{\\\"(\\\", RowBox[{RowBox[{\\\"-\\\", \
\\\"6.077163357286271`*^-64\\\"}], \\\"+\\\", \
RowBox[{\\\"2.4308653429145085`*^-63\\\", \\\" \\\", \
\\\"\[ImaginaryI]\\\"}]}], \\\")\\\"}], \\\"5\\\"]\\) is too small to \
represent as a normalized machine number; precision may be lost.\"", 2, 9, 2, 
   32304873602444950034, "Local"},
  "MessageTemplate"]], "Message", "MSG",
 CellChangeTimes->{
  3.8734753926404037`*^9, 3.873475440205215*^9, {3.8734761393154182`*^9, 
   3.8734761543068733`*^9}, 3.873476194190124*^9, 3.87390818982206*^9, 
   3.8739082421622*^9, 3.920461425936702*^9, 3.92046298420466*^9, 
   3.920463475641595*^9, 3.920463508459046*^9, 3.920463572087949*^9, 
   3.9204636660232697`*^9, 3.9204637567482777`*^9, 3.921594812041024*^9},
 CellLabel->
  "During evaluation of \
In[7]:=",ExpressionUUID->"79dba0b4-df24-43e8-b6a4-4b1fbb49ae41"],

Cell[BoxData[
 TemplateBox[{
  "General", "munfl", 
   "\"\\!\\(\\*SuperscriptBox[RowBox[{\\\"(\\\", RowBox[{RowBox[{\\\"0.`\\\", \
\\\"\[VeryThinSpace]\\\"}], \\\"+\\\", RowBox[{\\\"2.4308653429145085`*^-63\\\
\", \\\" \\\", \\\"\[ImaginaryI]\\\"}]}], \\\")\\\"}], \\\"5\\\"]\\) is too \
small to represent as a normalized machine number; precision may be lost.\"", 
   2, 9, 3, 32304873602444950034, "Local"},
  "MessageTemplate"]], "Message", "MSG",
 CellChangeTimes->{
  3.8734753926404037`*^9, 3.873475440205215*^9, {3.8734761393154182`*^9, 
   3.8734761543068733`*^9}, 3.873476194190124*^9, 3.87390818982206*^9, 
   3.8739082421622*^9, 3.920461425936702*^9, 3.92046298420466*^9, 
   3.920463475641595*^9, 3.920463508459046*^9, 3.920463572087949*^9, 
   3.9204636660232697`*^9, 3.9204637567482777`*^9, 3.921594812417288*^9},
 CellLabel->
  "During evaluation of \
In[7]:=",ExpressionUUID->"08e6486f-333c-4346-8d4a-94fcece8bb83"],

Cell[BoxData[
 TemplateBox[{
  "General", "stop", 
   "\"Further output of \\!\\(\\*StyleBox[RowBox[{\\\"General\\\", \
\\\"::\\\", \\\"munfl\\\"}], \\\"MessageName\\\"]\\) will be suppressed \
during this calculation.\"", 2, 9, 4, 32304873602444950034, "Local"},
  "MessageTemplate"]], "Message", "MSG",
 CellChangeTimes->{
  3.8734753926404037`*^9, 3.873475440205215*^9, {3.8734761393154182`*^9, 
   3.8734761543068733`*^9}, 3.873476194190124*^9, 3.87390818982206*^9, 
   3.8739082421622*^9, 3.920461425936702*^9, 3.92046298420466*^9, 
   3.920463475641595*^9, 3.920463508459046*^9, 3.920463572087949*^9, 
   3.9204636660232697`*^9, 3.9204637567482777`*^9, 3.9215948124225073`*^9},
 CellLabel->
  "During evaluation of \
In[7]:=",ExpressionUUID->"7998af2e-9fb5-4258-89da-e5fef8017619"],

Cell[BoxData[
 GraphicsBox[{{}, {{}, {}, 
    {RGBColor[0.368417, 0.506779, 0.709798], PointSize[0.011000000000000001`],
      Thickness[Large], LineBox[CompressedData["
1:eJwVUHs4lAkfjZXLeOd9XzP1pYsohZSG1Br16PfTEkoxClMplZi2SChaZMQy
scq4RBK5RG7NTItNUhLVjiIrpM+lpDCVb7bW2qW2Wd8f5znPec4f57LkYLCH
v/qsWbP8ZvB/tpUqb/fp62F3uR9vZYAbLI7Mq5sg9dB+jdBmSs4DdpmJ6fzZ
ejiuEvSZLtsJd3wa/3D+TOOvLxURxnIvSHGRM378SKPVdLgtq2kXTJo/47eO
0mgg69nbPGcvxDpdbF04SCPbhMd5EbAfon9XuZ7qorHCXtudHXUQftAwaHvZ
SiOn1SYz6NkhCAiz4Ho00bhHN5YfdVwA7i05UU9v0ri/y/ZhPv8IPLk88aO3
hMagPGGMOD0IPrlM27+7SiP5cEVHVfpxUGwRF4hyaXyVEKVcnhIK2gMt5znp
NDYsKGiJunUCTia1Tw+dpfGSr1lN6uII2FKj+yxfSKPmN2OWno0/gKWFumZA
OI0hdWkC+ZVoCGvaF2cTRGO/QXOjolkIwqcT37IP0dhcHpLdlX0GOvvusKZ2
07gNe1aFhsXDJtMXGgrezB6vD2oDEQkg2/zTl9fONF7bkSkskIiA2WCnGAEa
3xqjViArGWrFMfUT39JY1CZ1f3c1BeZ+VPkSq2f+2q1/XSxIhRJ5ttxiOY1d
XbKzcos0MPCHUf4iGuMd58e8v5cO47rs8nNsGvX7/5caGpQJE1d5qscMGlcU
c14EWmdBoLfPf9nqNA6f+CO/nHURdHwCPVs/UbjV02dIyrgEPuFa94VDFBbN
/XityOgyLD09t9+pg8JtPkmUj0c+OGX7JSxtnPEth+9OuhbA49eqK5SEwmOS
koi4yEL4/iGXpPIonKffnLJbVgQnHS//bJRCIUP0l/GND8Uw5PlXsEMUhe65
8lYvixLYx/VcEXmEwtube9ykwaWQ0/m1qWkXhdZdXeqlsmuQoBtpsNBlpl9l
iazwQxnUrkgyTORSmBV/9PdThhVQZW1epW42k1/WIxM4VMJqj6xr4nkUlnvy
grW8qiB+rf0kR4vC5dtZS123X4fi8N7oV5Mkej2NKDprIgFnne+MikZIPG1p
ujnmuQRe5BY8ONFDoo74u63zD0vBWtvFg/+QxLnaMbp5rVLYcO9xpesvJH4p
VpLrPknBzk55k1dKYmC1wU3GcykwQmQ+giwSD5xrG9GLkEIvd1PsuUQSOckS
Wz2FBDp+I3RawknctmVhfr2OBHa4XR9gCEi8tCekLWuwCkZYf7454E3i1zan
G8dEldDkqJgtdyIxqbqFu2eoHKZ33DdFLomlz6UtaQvKwP3791aPzEg0iTri
sGdxKcQo1Yh980k8ejePt459FQzJ7jwNBomGoccsDJSFYLjK/2n9NBNf0+lX
1tZcgeLQ4bOx75lYv2Y4xeN8LoTzbvzs2c9ElX2761hdNoxq7F+3vm1Gn5iz
PXhRJiwxkE1Z3GWig7bfg5JXYhjRTBuzlDJxJPuQb/DXn+DWBaP3mwqY2PA5
3TBWTQSHUyve+aUxUZ4W/zbnThz8yS3ryIhjolIUcZ/Fj4HeN42JnWFMXKuh
P77p4CnIjmuZNPRnYr9VytEH4jAo59Qyor2YuNozoypuQzBUyBuqRpyY+MtR
t7gFw4eh+4zVI19bJna7fHli3usHDSGZDqPmTGyRdytO5/qCo1UadXoRE3v/
7qizXbkLeoP+YS0hmXgxtbqvjbUT2uJ6bZ+pCFyjzHNW0O7wDXtrcMZHAgcG
S93Sml2gtLg0/8AwgSkhc9ZLahxgGde/2q6bwCpLb80MKYKd0izH9BGBpZom
5hun1gMW3t5geIvAya2/FfJfroO9QlK0rJLARwHbc+seWwGrxlZgk0dgUvO8
t2OkBVRrRP/qnUqgmlPtxL12U/gatj474QyBKvGTA0YZxvDgrarxXhiBu86P
X5CZGEFWczRHJ4BAm8GBL+N3F4CwKLFzH5/AwORIx5vc/8B9xbyspi0EXuCI
ksMSWZAZ6SawsiOQWj48dfIfEvr4x60lHAKX2Yk+71ZjwODOoVGbpTP6b+OK
DW9mw2TtqtD2OQQ6tXd+cI5WB7MRVWOIFoHJY9bnGe6qjfWLVzYumdZF3bWr
Mqmc6Y3/AvW2ue4=
      "]]}}, {{}, {}}},
  AspectRatio->0.8,
  Axes->{True, True},
  AxesLabel->{None, None},
  AxesOrigin->{3.7000000000000086`, 0},
  DisplayFunction->Identity,
  Frame->{{True, True}, {True, True}},
  FrameLabel->{{None, None}, {None, None}},
  FrameTicks->{{Automatic, Automatic}, {Automatic, Automatic}},
  GridLines->{None, None},
  GridLinesStyle->Directive[
    GrayLevel[0.5, 0.4]],
  Method->{
   "OptimizePlotMarkers" -> True, "OptimizePlotMarkers" -> True, 
    "CoordinatesToolOptions" -> {"DisplayFunction" -> ({
        Identity[
         Part[#, 1]], 
        Identity[
         Part[#, 2]]}& ), "CopiedValueFunction" -> ({
        Identity[
         Part[#, 1]], 
        Identity[
         Part[#, 2]]}& )}},
  PlotRange->{{3.7, 4.1}, {0, 0.062394769738439465`}},
  PlotRangeClipping->True,
  PlotRangePadding->{{0, 0}, {
     Scaled[0.02], 
     Scaled[0.05]}},
  Ticks->{Automatic, Automatic}]], "Output",
 CellChangeTimes->{{3.8734752844446497`*^9, 3.8734753028202133`*^9}, 
   3.873475343554297*^9, {3.8734753828212852`*^9, 3.8734753966871023`*^9}, 
   3.8734754439344*^9, {3.8734761430197687`*^9, 3.873476157999989*^9}, 
   3.873476216251308*^9, 3.8739082116057453`*^9, 3.873908264487296*^9, 
   3.9204614482250767`*^9, 3.920463006204829*^9, 3.920463497373294*^9, 
   3.9204635305314074`*^9, 3.92046359355914*^9, 3.920463687318712*^9, 
   3.920463778147317*^9, 3.9215948303322906`*^9},
 CellLabel->"Out[10]=",ExpressionUUID->"99739b8b-e753-40f8-91a4-decce67b6e0e"]
}, Open  ]],

Cell[CellGroupData[{

Cell[BoxData[
 RowBox[{"\[IndentingNewLine]", 
  RowBox[{"Plot", "[", 
   RowBox[{
    RowBox[{
     RowBox[{"\[Kappa]", " ", 
      RowBox[{
       RowBox[{"Abs", "[", 
        RowBox[{"y", "[", "x", "]"}], "]"}], "^", "2"}]}], "/.", 
     RowBox[{"s", "[", 
      RowBox[{"[", "1", "]"}], "]"}]}], ",", 
    RowBox[{"{", 
     RowBox[{"x", ",", 
      RowBox[{"-", "1"}], ",", "1"}], "}"}], ",", 
    RowBox[{"PlotRange", "\[Rule]", "All"}]}], "]"}], " ", 
  RowBox[{"(*", 
   RowBox[{
   "instantaneous", " ", "resonance", " ", "frequency", " ", "as", " ", "a", 
    " ", "function", " ", "of", " ", "time"}], "*)"}]}]], "Input",
 CellChangeTimes->{{3.873476319288501*^9, 3.873476347812542*^9}, 
   3.920462991163329*^9, {3.92159481984813*^9, 
   3.921594833768723*^9}},ExpressionUUID->"4739b9e2-1b5f-4972-8b55-\
c59ffb5d0aa1"],

Cell[BoxData[
 GraphicsBox[{{{}, {}, 
    TagBox[
     {RGBColor[0.368417, 0.506779, 0.709798], AbsoluteThickness[1.6], Opacity[
      1.], LineBox[CompressedData["
1:eJwUV3c41t8blsiohMreCSFZWfl8njcrFRJCSDSQFUJ2Vpkh6ytlZSZkZSXH
3uN9zdeWlSJJmZV+/f46133d59z3fT3nua7zHP5b9/XuUlJQUNhRUVD8f5UA
li9//35DR7MppeqqGsXu75wI3dn9hvAaL52p+IDTxWVSQj82viGeT5ots4mZ
p6VFtG8tLn9DU3TIOTe6/bQ8U/BY98g3lPuM/nfY9I/ThLnvnc/ffkPmXHnb
jqunJfRCet7I3PyGahw51CcywiUe9gU7WNetorlbC+UygefODA4e/NJg+RWZ
37B0t6V/K8ldf/+YPNcKYlvMYnY+vSP1zq6Z+sjkF5S6EXbR7r2kjEWk1Npo
4GeUxq9vGhHhLLsd6x2KYAltHOh4FpsSdTaTYYo96eMiMpZjD8h9VSr38pKU
y0DYApJQdXlkUdcgH2hv6XHq4jyybZ5rM7harOC9P/+hy9dZFCf33lj/V4ai
pX+f4HDeRxR95cXylTxXpYQPC0kvbWdQM4HH6GLK2XM10yKHCgSm0DE3a01m
k61zJxgJKgap46h34fR7VrtU5SjJj162cePoeYeMiANrhvK2bmCZf+g4GiU0
PmaSyVTuftYsWOgyjpj/e9tMVshTdj16kebAhXH0/mna31KlMuUpmS/ApTyO
wq32lqvj3ilrGkR4SEuNI6Sg/dzpbJUyd0LPZ3POcdR94HbbqQd1yutDR0wj
qMeRj8oHd8ETTcqtLHrdld/G0FRTTmUXfbtyslE8Nj86hs7/sUuA073K95OG
ixibxxBhv9bayEq/8ljVw09C1WOI/fjU5+NSQ8pqo2x8WNEY6hXeeFFVPaJc
tFNtrJ/5D5Peltx4OqbMxmH67F7SGBpWYt/yrpxUDlT63fHo6RhK5beKOZc+
o7xikkKZGDiG8kz+agwkzSobeuPnCh6OoctUEjXOPfPKDS+mHzTaj6H+qylZ
H1Q/KYvX+heQLcfQcif9pauUX5QTJ/gXVg3/8ZytG0ePfVWm+NPITa01hhQU
VW10CWvKttx3DDnPj6Gy51ubuSLryoMYdbSU3BjKMOkvC7n0Uxk3z2m7IDaG
nI9qThx6s6mc53eBwpxvDD3Yi+wc0t1RPpq2pOB6fAw9C2hlZND4reyHwpzD
6ceQ3vmD7AnP/iovTYvmp/8dRa9MBHKtUvdhehTdsxU/R9GUPZcnyt+P1fI5
cPZ8HkUeriIJLuvUmNB5BoO5qVFkk2frJuJDi8VYvo3cGRhFz9hF74pePYjt
Bui2HOkYRds3iFP5Dxmwu6++/zlZN4pKG3N3o34zYsTGWDnlslFkRt9wZHeN
GVOak7mvlzeKzu5eSATu41jW/qFcm5RRNC/Ad4cllBVjEHSf8YsdRdx779Jb
FDkwDzVW9oSQUZSjJkM/J8+Nzd6puvrGZxTdqLI1/a3Oh2k9vh7e4DyKrMyu
E735BLDK7N3GEat/fpTyJ6XPCGICrS9+fTUdRREbT7KmPYSwyEVlWaqroyi5
6sJuJdUpbPPAlD2Hxj8/2sDcnhExzEL4UbbkuVFkqGLDmvFLAuu8wDelITmK
PPvC9waUpTBZmwaWGydHEUlpct1cXAZLDb115QHHKJJUiOth1T+L0b3eHxp2
ZBQ1DvJGSlXKY64dWfVpVKOokEvO5uoNJWzqs/rOux0yWk3UrqvWwTBN+k9S
3atk5HfqMG3TRQJWKhpqOztHRmkflF5SsqtgvCSLarHRf7z+T/IokxoW+VCR
1q2XjLy5xWSVCBrYNjezUV0TGZ3ozftrmK+J3W3+kk1TTUYR+by5VYaXsX7b
pp+6RWR0j8MqaPOSDoYzvVRNziSjqlkhOv92XexNpWvsXBIZvWjxE1xJ1MPY
zLU/ikeR0fqwUG7YfwZYMJWQpHsQGZ3ZmzXq7zbEvufv+SEPMsIaTnwxgeuY
+dWRHlpHMiIaHOdjXzfFOrfecundJiODwpsWwt/MMfnUULsXxmSk/ZzvowO3
JZalZlkzr01G5i1nZdjXbmGMy4p0Eqpk5DF13vTUjzuY7zNm44cKZDR2xj8F
B2vsi/xyTv1pMuI7mcI53X8PM5xq2qA78Q8bf312+4091hT8Uk2fjYyKsyxV
F4j3MUkxt7iXh8moLKrgwJNsZ+wlSXt2gZKMltzaKPWePcDoPISkzmyPoAjt
AgXHYjfMnefvI4+vI+g/K68gCVoPbLZ5pLdhdgQxTlWMcqV6YVfsirkPkkfQ
Q4sYlUwPX6yWKczeoGcEvTsr4qR8xR8TqbJ8n9I4gpTk99iyDwZiCeZK9J8q
//G0GuaZG0EYJfXR65KFI6gv82JIK9MTzPHNcq7nqxGk7/bDmPFuKDZ+tXmz
8b8RNEL4QPv5Zzimuf1S/dDTf/7CaSv2bU+xd6lu8dcCR9C5qQ++j51jMAF1
nbnUhyOonkX8UaJwLBa1LCS9ZD+C1FuMjjTSxWO/nv31l7o1gmaxqcv+XImY
jQK5z8toBEXtu/Cf050kbHCqmKdZawRJSIyXfl1Mxs4/DnM4rPJv/71n/U9f
p2BFYrdqDeVHkEhyjJDx9XSMs1/pYLr4CDrPf6MsmuoVFupx1OQz/wh6Vui5
j2M8E/vJs5InzTqCnFAXFf9MNmbZ0rzlfWgE+R51clVgy8N67VI0WvaNoOuz
wvEGofmYErN7AsPWMHpElkP9Zwux3CqdeaOVYbQoftBf72gxduymsEzGx2FU
riE1lVxcggVQUwR+GR5Gc0rPVq+6l2Grb8hEme5h9DLaIUjH5h1molfC69sw
jOjuui2Twiuxtu0wx9aKYaRLbrjhNluNyabd+nCkYBhx/Mc7ftm1FktXP3fo
esYwqtVSTierI+zwylHTV4nDaJlh9U2sRAPmFbvyejliGNWXA5P1TCO2qNCy
LRswjK7NX39CUduM6U+nXPBzH0YB3nG/9VtasfrH7oltdsPo1ku/yRyKDkxc
/MoCo+UwmvZSMipz6cKe9wvLmhgOIw83JtVovl7sgCdFUOblYWRLifJWQ4iY
C+8oaYUwjOLyFm4ZnujHpltK+OTkhpEPKWKAvDCA+ejvqCmID6OgZnFb2+Ih
jO0j4Z6SwDB6rlw6YJw5gpU7hj5VZhtGopcdY7gbRzHd330lOMMw4myU/OLD
OIGthLEOE6j+5b2peDwydgoLZb25q7I7hMYw+k+mOTNYvfSqyoXFIfQ4dpDR
q24OM6s/a31xYgiRou46f/FbwLa1fSMu9w+huADGvfNWn7D48ea32u1DiFf8
BkXPw8+Y5L1Dg1fqhhDx5048d+Uy1r2pv321fAh9Dz9wmUlkFbMJfsFlkD+E
JJ79eW5nvYalp4neNU4cQtXarvGiNj8w5dMuYSaRQ0ix9nZxGscGRq6pLjQL
HELl3yweyK9vYq6a+/rNPYZQznFNsYPr2xjjsOamheMQShlce+PK/QsruB3D
cfvOEOJeKbQ66vEH0/w+gt81GUKJ+ZY/lygp8IBD1iH3NIYQlmiueXuREudJ
LnpjpzyETmfgwxEhVHiN8Gafg/QQ6joiY9V3+QBu+A77eV9kCB1U9os/IkeL
r6s8ZnPhGUL2oYpbNhfp8Shit7LrsSGUbcGTKh92CBc1P2bpTj+E6Lbjqbh2
GPBbnpmvvTYH0TMFH45oZWZ878Byj8/KIGK/pnuVsuMonhwvve43O4gsE1dv
XnE/jssJeLEEkAdRz0vLm9wXWPH+tw1KQb2DqCFh570mzo47YnQ3HzcPIu7O
hgufzDlx+i7doJCaQcRsxZ2pVcCNqy5Od0XkDKLn36bfUDvy4zMPhNeevhxE
fOxxIDcngPvsu38sJnYQPT6alD7iLoizRVcoxIYOIrWgi+8MxITwcq49s3i/
QbRhJXdCc78IrpuvHpDoOohm+pJnHu0TxVfkn2Yn2Q4is90Gmn2nxHFBfa7V
l4aD6NBwklGMvyReP3ObOU1rEDV3GhADJqRwM8c3chkqg4hjLk7D0kAG3/61
bpKpMIgo71ygvvFFFo8PU3qULTGIlDcDsnrS5XBJ1sDMXMFBdFjI6ISilwLe
ndXR9ppjEAXZjigaeirhVPXGjEUHBpFf4H087CeOp2unyxb/HkBzxTUfYt4T
cOXxT8al6wNoVD1FTplFBSfbnPEtXxpAz3NdnyhGquKum+4ZFVMDSMVG8Vw6
rzrOGFzXUjU4gFRP9ma87dfAC5gOfKnpHECE8pg0Uq4mviCeII0qBhAObxwm
GrVwUb/s1aU3A+jQK/9dHZUruGPfu3zmjAFU8mbIYv6XLl7G12qlnDiAmu4/
7hl/oIdvOw8LWEUMoCFf6wMuBw1w5abFqWj/AeSudWHgXMs1PODYVnK12wB6
0xRTsS/LCKevZD162GIA9cwJTDVOmOJXaEX65K4NIJIFa54nZo7HX1eIsLg0
gPZldHob2Fjg5HzNC+EwgEzZrzJJ91ji3L+N95fLDqCaBs7Rx1du47e076HJ
UwPILnfswpvvd/CcVE9vGt4BdE+dN0u8wgqXPJ/8w4RuAFEePO5pW2KLu8Xm
vw3e60fIL/a6+qo9XjNXY1f0ox8JrtNzNVy/j+/JdgmTl/qR4Xz4zZZfTrjq
k/G5fVP9SH+G2qPrrgseOrKcJjbQjzz49nkd/foA7xb5bXqtvR/1rf2+/ynO
DTfs4hrMK+1H6my0KucueeLJXKdj+nP7Ee1dO13Fm974tAOm9ftlP7Kq1kts
TfXFBZE2rVBsP9rnOWLIcsAft2E0b74S0o9IAtKzntcC8EJLR39Pn35UFi78
+AEKxNdL/ZQznfvRA6Y3Pw5pBOPe19LKN037EUvokSba0hC8PuetE9/VftQt
MMR76WUYTrWNxC9p9CMJfVaKbwUR+MWLxKUH5/rRxcv44tTiUzwqeSYrRbIf
re3f/+qFUAzev7xm0XayHy1LiNTmOj/DWbF93N85+hFVR6yv+XAsnj7Nn6BG
3Y9sn/Gop/5MwBckpa867pKQh7rCU7vS/3DRQJXDSd9IaAc72OcU+xx3HNDr
aJgnoZbz3iS5/17gZYK3Hy+PktCY7fQF16YUfNvtwfnjfSQ0MnmigPZwOq7c
FvQHbyYh7YdmNsevZOCt97LcYotISAQunpXiycIPvi+Xqs0kIQ0oUv5elI3r
Hmr5upBEQncTP9sN3cjF428MvT4SRUL5HSxzh06/xkeLFu4qBpFQcNKk1Vee
NzgPxSb/bQ8SCsj5abl5thC/dfXAVKQDCUmwaF4ecH2Lr/wQMpwxIqG39HQJ
/UqluKS6PDO9NgndrqZ59DO1DHdLvNAro0JCkZ+SUvW43+E1n4zCb8iTUCoL
60h7ZQW+p2CjESJOQgLcs5L6TlW4argHZQk/CZHR3gXGizV46Hho3RgLCeWG
SbCrqtXiTH6v5ST2kdCfPYacr9fq8ScVIu2MW0SkadekreLZgO+u5l7/sUJE
tZYiqSLFjbijsPDy0CwRqdxnbZv71YTP3szxqSIT0TEXpdnOGy24YdJJhhe9
RPR2KpPr0kgr3knMSvNtJiLu91trc/fa8dLzmY0qxURk1PN0fGmmCxfyEjA4
mUNE8R2KLwbbe/Dk0owFmpdEdEq1Xmaa2IczLPM9/PKMiI4GXm0J+UPEA0+k
0/aEEJHgZ4rfLYL9+KYpb/JbXyJCllsz2jcHcNv4VLHYB0QUcOx9lEHRIK5H
naJjdJOIJNkkxo9Ej+CtGNeM4jUiWlxjoY4+MYorub9w5rpMRBKzrdqC/WN4
URHH/r8EIiIM3V6zezmBC3x6Hv9Rjog8P4zc5AiewhN52YWaxYnI/rd7t5/6
DE5vnFSZI0BEXgXS6o+uf8R/tCeO2TEQUWXSjUCNyjnceh+LvQ4VETFOW/sS
9i/gFQ9Ef1n+7EPHsticpO4s4qnzIjzCM30oUEpK6Mb4J/zJNeHzK119CHNw
X2e3/Yw7tp68U1LZh6J1PQpJTMu4obxgiHtmH3qV3t5BObiCC7Pz91B49yHP
mfhrXEZrOGM471qLVR9q7NFAQ3e+49u73Ecj9PqQ/OpVwXNB6/iMHZecLt6H
SJMBVJplP/D2CY7rx0X7kMrdohXqzZ94sTa7z9jxPtRD+iD1VGsTT6pjTUvb
14faLp17S121hdukH1s4NdqLhsP+KNf27+K6TEdpvzX3otzvX5jSgn/jCoFM
YuXFvcju6sUndbp7ON0dBmc8tBf1OhF/L/Hsg/XBQ/H7XXtRS5HEXWopShhT
P1jZfrMXYcuGVE/090O+MO0fPfledMmQ1cOrhxpikw7wsZ3oRec0zKXWhWjA
i45adZKhF1GVKEmMxNPCpeV9YdaLPag8U1kvqvQgSJtRFIj39yB5+z+5Y3cO
A0fPXu/3Dz0oNeuBUrjkEVgu+nXMJ6EHsahxas9FMsEg7678+YAetKqX/UAi
hRlqY7ZNDjj0INNd5ayzH45CpMtGeoxaDyrYIlBunGEB17kfTdcke5ABUcMl
NJgVzAzWFzm4epDMUEJg9AobiMt9E8/+0Y1ER/zrFX9xgpXEo0fVk90og1ni
Xnk7N6QJHenvaetGIw9xpYelvEDmSROcLelGC5I0icyTfMDMeubh5otu5PPi
8cj7NX64fAR10D/pRs/oxH/zHj8BwTRXuHidutFdax4J2cuCsLXl2HBBrRvJ
GnPRB60JgeTa3lEziW5ktSWysGwpArZLUVZObN1IUao85NbnUzBBLjr4fKUL
OVxolvGD08BCws0Lh7vQIPmbNJHxDFzp6C1uqP+HuWyft/hJQmP16rUv8V2I
MrG1t/g/afhd4pe359eF/v7Klvn4XgbO5jP8Yr7XhdIkfO0OfZeFvGSJ9HNY
F7Ib96Y9GisPH2Pr1q8IdyGzLYaglb8KwBGho36HqQtZCAsY1QUqwVNvxy+R
C53IqFfKcLQLg9YHe8oZfZ2oqPHX76fxABT2UdHvqjvRa7JTVth7AriYFclO
Pe1Egov3lcLbVKDAAA9Zf9iJvC410qE5VVjQ6h09cKsTcRvRenUeUQdjbNXv
jFwn2nI8zFGTfAFiz/qRVPk60am7k+du/dKErtMMgsb0nehBI1/ZvfuXAOeR
6PCf6kB+17+9TkrQhocsdZwJ7R0oInHj4PTFK1DMoOP4urQDbWHUKx/DdeHE
X4ej/U860PO78rQvfPTAbOvP3UWnDiSxTteaE6YPid+eVu2adCBfkr3NoWwD
oJ0pvHHiTAdyymW+1kRnBCpkrFievQNNbDm5JxkYgzexh1Jrfwdq2Bt93ld8
HVbrv+a6jrSjpzt+z3rSzUC42nc3tKEdnTr919BSzhwsSg5rp7xpR5SuBsnf
Z27CQMbp9ZZH7SjV+vd0WK0lHEr+oDZ2rx2p+77Kv11+CzRitf9b1W9H2O2t
vcmq21AV6KDMKvLv/GboIbYvd2Hd60+UGHM7Suila2BnswaxB08/wu82tKlK
FUK4ZgOptwuf2BDbkDVWwtLz1xZGTLFRn5o2ZKJSFVDoaA+MBj1iz7LaENu7
6fC8bw4QpPaVWO3Rhl7ZjRmmJDhBo+bKFdnbbcgh42Pjq/vOQKG93Fuk3YZ4
701fO2jgAj7XPndnCrShUY0D/GTMFWquL13mOdyGBqY5EiXV3GDnxqfOpK1W
JHyhaGXQ0B3crRban3a3Ilqdiks8mR5Qbjt/gbayFSVXnzSbmvSEdce51sCM
VrRz12GFT9gb7j/82PzQvRUZ0L5MSv3kC0XeM6rrFq0ovJwui8/iEaw8mm60
v9yKrCvKCkdd/cEmdLLekq8VVdz66uTAHgg5kRMwQd+KVFTD1n/sBMJ8zHid
4UYLmn9uSuk9HwSWz0drL3e2oJjYOlWR0ceQnkI+11regu45j22dnH8CUxkj
NYS0FrSvzT1oYDcETPKHqs66tqCfqk/DWbTDIaloUL7YvAVlneCnfhUWAcOl
AxWiF1tQWdCD+o6BSNB/Tyrn5WlBz6heWdPERYNWd08xXXszCvsVxue6GAvh
xO4zwaXNqBoJWq83xkH7YFfR3stmlFz7My0uLx7UJzsKfjg3o4h3PIn/xSRC
8Md2MUezZnSiaPpAYdx/0LjQlr+k0YycsxnYLmckAb7akjfJ2Yx0HM4/yJpM
Bp/1ZmHjA82IvKIeIHL4JdRsNuX0rzWh5NNHNls1U0D+b0NWW0sTio7a/kC1
mAaSjHXpJfebUJZgYULI7CtwPPaBV9ykCY0QIuVWizOhgK02NUetCTk/X1xT
DsmCU/w1L1+wN6EvjkpVaVo5YHOympOFqgkRaap9cOVcyDlVlRyz2oioZtHB
cdk8EJCuSHrc1IgejTTEyKnkg4XcO1aKokbkb9jaEGX0BtKUyhO9khpRSP4s
xvqwALhUS+PvOzQiDssFNorhIjhuUBRznbURTSPyHU2GUigViqhR39+IqPWD
JEnVpaC7Yz0v9a0BCdQzCu/YlkF4Kr8CfVsDGu+5PN08VQ7CznuWm6UNyNDf
t6464x00q45HzKY2oMK9EwfWbCtgbyl+usa9Aeman6vvYqyCF++d6XJvNaBB
BUJu+9cqUIjSkYnTaUAZUVMz70jV4CJDG2In9I8vJfxie/seFn29JbiG61Gn
e8nxsy0IgnSNjWkb61FJTSK98/164DtxNvBnYT2KGuOYC6BoAJP21aHux/X/
7mtV6/2ZRuhlvuXre7Ye7be6KeXf0gx2C3juPf56ZJjVUc3+sAVoqzhJ1w7X
o/kfqWc7TrfC45r8i2adCFlcZjo2nd8GjleeJX04hRBlnspLiU+dkPfz0krC
PoSOOwnxfmjugtnnVATH0Tq0MnGZ+VpeNxjOP/zEE1aHojE/T/7AXgBPczn/
pQ8oxjKqcvo8Cbx42MKN6z+ge+yh1AmdJChvIk1KJn1ACSqcwgOG/SDCoP74
44UPKCfxpb+E1wAwZooNquTWIp13TBaaq0NwSXNBmPNRLVq7GMQsmjAMwV9T
vX8Y/sNO+dF8hBHYlmc+kXWgFsVzafnGvSLDx+5tZ2qr9+hJZmxA2Itx4HIp
bZnE3qPS9ghJursTYMhqz15x/D0an72xc1pmEjotp+utWmqQMxWr/tvJKSjd
bDnSLliDfP5aDrfIfYSo/FeN+E41coiVkjeq/gh25o/c3vVUIwUada4dfBYE
WxXGX7lXo9LGTeMX+nOQmPAmx7e9Cq3OPRR4lrkALhdDr/98WYUEjRNIk7AI
V/7cOWTnXIXEOK+MxE4vAu1dHhdjjipEoIkzvHlqCbxkn2Ey9pXoVMGaYsqn
L2C45LD2mlCJPhdK91xIXwaZl5cy+Y5XIos0sYjXZiuwsp+KjqGuAi3IMR+u
mPkK5gPug0tHKtAqdbTS/Yg1UHExs0stK0eBj9ajl/l+Ao+QIs/x0HLU9jOj
qPXlT/g1epwUYVaOcl59CSrj2IDy831yntTlSLyvbbGDaxOEmFQoDYzKkPvw
FhOj0jbQFws/p/tVgqp8rCpdRn/D4m0qLf++ElS9Uibf6f4Hmlg/7m1mliDh
cfYhWZY98HmUfGdeqwQRGcUFlEz/wqrOYUmUWoxyL0Uxju1RELLHF55+Di5C
k/H7ZqyI+wljPixpKTJFiBvpFQSJUBEYeC4UX50tRGrNPwetA6gI7hZ5/dVQ
iFxNwlY9z1ITNBZsWcN336DQRQovq5wDhKXVb+miTq8R1+focxu5dARRyt0y
O9MsVCHG3eG9n5FgninawkufhYZzfKZy5BkJsWqmwwNVmajv0Dj20Y6RsPuk
dvscSyYS8toMcx1kJHQdfIQdImWgmQMKWG42E4EsSht1/Wkq0iS/GkpSO0q4
cZWrfPx2PAr11F/6aMBCWPmxoejWHIdaWWkJuQEsBJ/EPsRwMg7luxeXrxay
EF6OB3adX3yGdI83jq1RsRLKu/pbrpCi0BsTcFMuYCUMMj4hBcY+RUwaImxP
B1kJP64pTr7Tj0Qj6T21ir9ZCdIzaT85h8OQmMInqfiLbIS3P+1PLI0Fo7oK
NaGucTZCryLfGc6XQajIupnbc4+NsOo3oKRzIxC98DvFZc7HTjBmds2yQY9Q
dARYvrdkJ/z3cux973lfRJ1EmhYNYCcMC50fkG32QmXCTcMojZ2gf46Bcl+H
GxIS85W9OMZOiG1xZbe+/AAxW91SP7vJTiBeGZfs6XFC2aRMQTkmDsKLdl0k
nW2NAh/PWlqpcRDYJrlX917fQvJuZ34/NeMgiM0NKSbeMEVnLL9P1jzgIPgP
igxyNmFou+fMyPE0DoL4kUlb6tOCMHbz67ByGQdh+HtgGuO2JhzLtVozaeUg
rF0RXr/vYgj5BM1BezIHwTtOo9NO1gI0Eb32/c8chD0/zxdpZ+4C4QcRbu78
07ctsB8QtYVgV7VCRVpOwn7DaYxG6D5MR7qU/jrOSWjiCwtJYXSBggnn8FcC
nITgRAEn+ShXOCVAjhaT4CRoHKo1Jh18CP+xaCjHK3ASaAKvnbcL84RTh5lO
jZ3nJLRvrZ6ipvEBIT4Gxl8XOQnhDqHMacF+IJh8vfunLich53uML1eAP5Tp
cJi2GHISnhRMOn9GAWAUR5iwNeUkWFuLWlXsBcLdcELcnDknQVPgoUkQFgyv
77d9Om3JSRCZbNLR9XkMc4l2Vpq3OAl0SYyq3O+fQFGXYYPUP/xF74b8l50Q
cM6VJi1ZcBI6D+eLVSqEgfrisf/s/+m9ad/kDX4YDkHdDMq1JpyEyCDVY1cr
IuD4MwmmkWucBHs8hpZnIxLiXtPE1F7hJGjvTPz+IhMFXO9lTO01OQkS5ae+
V7pEQ0F1F74InIRQ+fcujcYxELxElhSV4yRsx39cEdmOgTbHD1cVxDgJNus0
1tH/PYOPsvErjLycBPIViY8bcrGQVh/ysJyJk1BN7z3U6BYHTrMxR27+4CCk
nz4+8FYgHo4wYuc/z3AQnui+Jb7si4cbVP2sh3o4CAaJc13upxIBrrxKEsjg
IJyr9u24PZwI5ZbTjzjCOAgCE6xtukH/QXDufcWy+//6g1+rUXQyCfQc89z6
FTgII2qLiDX8OeAHLTfNOTkIddb+H6jk/801r32eJ/1mJ0QUlldNxbyArep4
xP+enSCkyP02Vi0VuC5ROlCcYiccMqssePQ9FUIzRS/b7GMn/PC7mm+fmgZz
qh8r08lsBIvZRr0TPulw/ddv/edBbAQJkS3tP0MZ0NOjla7TzUroKLupVhKW
Bb1aTFHPJFgIyi3iTcIzWbCg81X91+ZxQvHwzvlUuWwo+5zw9lXdcULiThxE
zGXD76LDlF2XjxPuQLvSXSwXlDfCuWzNjxH+dkpKsX9/De2FJ8fM7JkJZ2f3
8QQYvwWdus21d72HCBI1Rt8lX7+FjF2bS7LGhwhCsYXNMztvITal7Kn47EHC
wYyCs+naxcDW1Puscoue8FvXeOLvajHs6XFlWYrSESaL355CUqWgdXvAzLqC
mjD20uQoq0kpLJwp4j6tRU0YDqX+4xhYCoG8/gJ7s1SEXgtTIs9AKXDmy10e
P0pFqGOkeejnWgaPL8bI8gdREtKczJuxynJoyLvi6if/F16a0RUlTP+bo4ws
aWjD9iBJs/y/rzTvgNDs90p48g/E8NHbpRi/A9qJTBmZp7/Bn/iO6c/OO5A9
naGbdWgXfGotfhkIVMBU53+0Bx/sgEfewYWCSxWgYIbpMkxsg5O/ZZXZiwr4
mriIzb/bAkvJwzdrlSuBNC7PGxa6AeZcVZrH7lbCn+akM3H7N8CE9ra0/dNK
CGVS1BII+Al6M1XUXFOVkFnMWlYb9ANUYu4UeD+qghxqzmtaOd8B9zmSOJBb
BVyeeUrLst9ByabmkRixCtQCZbI/tqyBNIFRf5yvGizeJPM+mPwGJ9be7yg1
VoN/n5Z+QsUK+PSoBv/8Wg0np/b6vnxahuH8LoYi9hoYjtyNkOFZhvC74yf4
nWtAv5rps9bzz7A2tqtNw/ceLnpf/GLQtgiXqgLJ9Zffg6noIt8f7kXISqC/
7fXwPeTXORmveSyAkS6Hx9fe9+B7Ve/yrXPzUNei+GrAt/bfnFjjzb/2Edgy
G8Sfvq6FZvOIjl6rj+Dif7FSY6gWXDjF7/B8nIGT5653V4t/gLTkw57Z9dMQ
WeyxmTb+Ad42Z6c1HJ6AxacUAddp6kB3+0HOtOQ4EOxCDx6VqYO0SdMeGpMx
+HEyie9JeB3si7w/MPeBDCYvKi/ZKyJgHgrJ/NQ2BOUeMHTyLoJXF8bCnFiH
gMGw7eZ0DIKcRwc+fbUbhAbGEVe9JQTXamlFLpwYgGOq3ldeXq6HB92s4gLt
RGiQQsc8LeshoT2bvHWOCI58+8euPawHxjg2oTfWfdD+J/zOkcx6uKnj/tDP
vAe8q5I9A3frIdGjpOVIVgeI5E7hNxkb4KuUq0FBazsMJghQKQs1gG6YXxjx
WxtIPMiP2rjaAD3Z52f2XWuFcctV/X7rBpAl3E6qiWmBUF1p9re+DRD/KElM
r78ZZk/XZNq8boCMIKdUf6smiObas1FHDTBmbifbVdUIygdVJASGGmCiR1nO
jLEREpc6qsYpGmFbWk26qbceLmaO9ugYN4LVz8TwT3QfYO1xkVWLQyNkxkYW
6FDUQpJN0N9zQY0gUy/3dmmvBpZOn5Y6VdQIo59JsaNHqyGGkbIzrakRNBqz
V1pO/ftf/Bi+xTLaCAFeulNHLvzr6yr/+P1UTbAbwR64kfgOJF9cO+3F3gSB
hxi8JDvKgewr2rom0QSORZH/0VCWg4jq4Nbk9SYo9VDTH3pSCu09wqZVb5sg
9KSlt23xW3Aq/v1DoqUJVDyZ2vncioAtjhSZPdYEAYl02ffVCsHG2LsulroZ
nk9nOOTvewOM53SN6DibQY1J5inVt9dQxX1y7ZFkMyi9eXNjYCEPaOd6+R1M
m6F7J/rKh9UcKG7JrJlzaobPRse99SlywDjPQ9/kSTMk5tWfNeDIhjwHgccX
Sv7hgp3dF1aZcGHbbYmfpgWehfNHoevpsDp2KSCJqwVCus2r5HTTIPEDL8cR
6RZ4Qmy4KbibAouBHZd/m7WAjtjI9f2uLyDqbuq8i0sLGLklpYupJoOc5gPf
zyH/9J7kE7e4n8OTw9xvh0tbIGDts+H+jUSQWPt+Qbu9BawjL5+PXEuA4f7W
mabJFlhaX9m7vBkPQklOzCW0rVAa6XKCkzcOWgWa3SLMW+Gio0WNfE00OFI/
Z6B0bYVkurfJ0ypRwLLkkOsR1gp+Uqsrh8YjwaqQdfRueSuYrCz86ZUPB4aY
FeeJjlbwyHG+Z/wrFCpcGuj1p1sBTtFX6naHwAEFO2UCfRuonPlFTI1/DEUc
hKEK3jb4Of+VSB0RDIZ/jjmePtsGIUsN+/cigyCnsS6Nw6INDC9lcH0uCQCd
7DiFZ25tEPy7kEgz6A+bITYkmog2+HCQePQIhT+oazPv33jXBrcUMrReLflA
lCXd952ONvC6GFj4JdobyG4U03uTbRDpIjL5Vd0LbFNXa2gPtMPcbduzG+MP
oax0Ie8wRzvc5SALrNS4w+/WiURmiXbI2inEg3LcIOpbpwuXYTvIPv36KzPj
AYzsb7Tgt22HoEBhTUKxC/CxVesI+bXD2MDjlYwOZygj5IpK5rTDpkSd8X5O
J/htkMp2tqYdPsWMMFllOYLGvYQDSr3t4Cad4nzkpAOQnwXNqm62Q8L3vYuX
TGyBP8eLqEnfAU9ZfX44Hb4HtjXOddo8HXCbJz//INEafs/eTDbS6ICjykyi
BwPugvqWYaiZSQfEr0y4nnW8A1EHddwtHTtgaGgr2NzmNvDLKuvZJXbApTyp
VtcAS7DVlCE45XeAzLztd700Cyg3E5Vwq+sAmntnOU/E3ASNx2z0jxY7oKus
dD7GyQyinx/ZDtrtAOL1rKMlf0yAXHhgMZShE4IPvxxYe3kdbId/NsTKdQLF
/CKKYjCCsi/Lb/+71AkFupo3LKevwe+92ZSX5p1Q6/HryzlkAFHCJM+cJ51A
2zhH1HitByPn2q3fJHdC+MbjsyKlV4FPF10rLur815cNpx606UKZR6FUzXAn
tLnaO8+f0oHfkVm86EsnZGq8fs6WpAUaGS8ON+91whsz68UKjstA7gj73CPU
BTUSy5SXr2sC/5T/SL9SFxxPL0y1OXoBbNcftozodEGlfJMQTKnDbw6rjI/u
XXDCYGtu6JUqqJ+5Eb0Y3gWy52y+HXqhAlGqBr7LqV0gn3Z94nP6eeC3V7m+
0doFaer34puzAWz9FS/sjnWBDEzaOv3CoDxe8uzf1S7QLPC10rVWBo0PPEx0
rN1wS/KCqYKvIkSTjv89LNYNkzr9Y8InFYC8cOgrM3TDHQk2e/ZpObBl+NXO
Zd0ND68fvm7yWBbKBNYr+L27QSzcYOr7fRn4Lfc5Syi6G/QK+ns57klD9M0R
f8nKbhhWUis/ESwJT1aUYbG7G8T/UHjECJ4BP89Xf17MdkOoyY39t81Og2Oc
gxcNQw98M09+7sMmClZ8AwofTvSAUB+t1MJzETAvVNhyUewBxznup2xSwqDT
tt916k4PrHC+dd9+IQgaBvek4716oOpLjeoNhxOAf+xduxjTA2WuetivKwIg
8eu5w7v3PaAfTF76q8YHQqF/xexIPcDoUHpa8g0P8By/+4XvUw801JeeT/zE
BQxnJK0jmXtB1JiNMPWGHQ7UJpxUEekFuz86vQuSbLCn+WtuC+uFp16VEXZd
LLB6q9Xi9r1emEmS9mRXPgaL38R42R/1ApXSf/P7GI/ClM+zyd74Xvg84a/0
6ScT9CaamSjV90Id72To2/Ej0HqikW1tqBcSwvmrzlEwQF2x8Ej2ci8Qv/xM
fw2HoKhzXZ+JtQ+2bL69P0VHBzlGxsxt4n3w2boo1CWGBlLnPxB9VPpAOE+d
hvb0AYjaC9VecuiDiH7zZ+YZ++FJxOrB1KA+UGP48PWrOyX4sRl06j/vA/nq
bu07N/aBozTvBdTcB+yvN+4mle7hViiY2m2sD3reHj1KPfYbN9f60iS61ge9
X0+p6nL9woXLTPi6DhPhyXiSfuryFp7p+fRvNhsR9gnwPZ9328R5CfVT/ieI
kHvmvcHT4xs4a8/JFDlFIvhyzcmZxazjcXHGPkxqRJg8HPvW8N53/IhJhOmK
DhHEJXiemeiv4TSf1thf3SFCDtmgOrZwBQ8qPLHjc58IDstq6OfEF/zvA0Oy
kRcR5OdtovyEP+PeSmGV0o+J8J3arLY44hO+RVGbeDiGCFWNVWV8tIv4g7ZV
t6VkIlQivWcPX8zj357yX2vKJsIxFgdwVpvDP3GEHPV8T4T/8nuIsf0z+O2P
1ev6rUS4fJbN6ZDdND6du0KSIBHh3S0l8i39SdzUkbeEboIIcXx/zDGzcXxE
Vi9mfpEIF1fWCzqDRnH9X8H30fd/+WMun9FrH8H7Gip1kn8TYSziBpWMyDDe
psN9WJeZBLxlNjxfZAbwYxIfWVy4SJAW4RxA94OEWxzO5osXIgHbri+Bo4WI
F67YiFZIkqAhhzlOSq8P3+0SlyUrkeCwy6VJLuUeXOPNGrarRoJ+k7lEfo0u
PC68/ALXFRJIyNtoBDp24OIXlU0tbpOg68pFvb6jrbiHCMXdQId/fjxPNd48
bcZbaJodsx6SgKapwametwln/hTi0RpAgpOEIaqK9gbcvPVy4FIECeS800PU
Qurx/OwjkfSJJHjOem/nXnkdvhU8kCCeToLoNX683r8Wj1E1fe1UTgKwK5AU
Dq7CJwR4y2LrSP/e97eCYpUV+CnKudrydhIczeLUCqV9h7t/zGkd7icB9btF
Lw/3Mryx3pa4PUGC6xqSVNp/S/Aj6RJjHJ9IYOIZ3OKQUYybPVqfU/5OgrX0
kT9vK4rwDcxry5+6H95l7FNt4c/HVbjxfZlH+sGkxIMRHc3Do37vO9jC3g/C
DvMKNaI5+Ph4y7FPJ/r/zTPhybZ3snCR92E8dBL98K0qiT6r7hXumqwtIqbQ
D3OEuh5j+Qy8wZNJWlulH5qnFi9IPk/DTRSeqz8z7IfTPmv3tsOT8RzWG1fK
LPrhQB7DndDLSfiPTb7rQ7b94Hzvnuc7+UScMDx/a8u1H5ySKf9L0orHI9/l
2bM/+sevWLx0C4nFR+Pt3c+F9UO6+BuoXojBhVwl/W/E9YO40Sj1akcUjqSr
4jJy+4FaS/BUp1cYfojZJ6WppB+Uvy/SjAmG4MbfIXfhfT/4yl8vPkvxGM8m
7i+hae2HNm0vF126IHz9bVvNKWI/lHxvZB1WDsDx6Ijmy2P9wMlX3HLlzCM8
wvFKr8N8P/znZWlXdtoHJ2sfJUev9sOL1spi8/ueuODpkY8l2/1wSfVxq8w3
d9zp0IvlAcoBGNR54m+b54p/WDbf2Dg0ADo+ixERiS44fZfAX1bWAUh5HfrZ
7p0Tbpi/SKvEPwAitZeUr1I64q/C8pnNxP7hl6yS6iu2+DcbRy6/swPwpFI6
aoPfBlfWlBZKhwHgqeEt40q5i4cKb55pvDgAf/VPmi0a3cYHD9QozusPgJFH
5OKSliXOv+iresB8AH5jQ23Yqjnu2HJeW8RmACyY4mgaM03xmixqo0suA3Dw
l01wfYkxThPcYWHvMwAm2uYtBEZD3OD2U9uoJwPgH63ptFCpj6erXHUtjhkA
dtLT6NmMq/hX/uN+/ckDoNpDqPocfQVX8M5wbsgagPkHl2/KG2vhgYOn7xYX
DcD2XL/zrN9FvPt0jXFa1QB8vZDk8W5XA2cJ0dCKahyA0T/by4pNarjFzL+7
6h4ALoEkgzdEFTxf8aaM/fAA/KkrFFjmPI//jF0WMp0ZAOE71DZflAHHVx5y
XPryL28h2pefpYyHqlMxKP4cAM/AL0S5O0p4f2rMPpG9Acit3RTNd1bAuba5
NlhoByHgNusSZbMcbnX19RI18yCsPx64fUz/LF6cf3biJ+cgkEx8nrizyuK7
+xv75k4Owg5NUZs7vQyudkOnqf/MIBy9lcVLLySNR1eMVTQoDsLL9NxJdEcK
HztinV+s+m9/Ide1dw2SuOC9Hylp2oNwsvSKUbiCJO7Y+OhZlNEgHOHpnyoI
P4NXcR567Gs5CEqnWwqwDgmc0i3Jw/7fv/V2gb1ospAErtUraG/qNgg/W5v+
00o5jScKl9y89GgQHpxzFnkichqf8cf0FcMGgTqp+tuRZnFcdKxDQyRuEDoa
T84q24vjrjKGSqwpg8A6vzkxwS2O10XOnj6QOwiWtGeyJIfFcNpFR/6N4kHQ
an7dPhUrhktdTv9WTB6EW47DRQtPRXGfLPG5tNlBEGpu0butKYq3/qkajloZ
hNa4L8sP/p7CTYpJH+wphiA6Z1HRzPIUnkVnXmJKPwQ7YkdXkw6ewldvfcm6
dGwIgsT/GxIpEcEDj++PFBEZgv2OrN/VVoXxbsfoR6zSQ1B6qiSF+okwztLO
+eCA8hC8uuf1yZtdGM/3kjWZvzIEh5RzjWNkhfCB6bsi6Q+HgDamJvuCmiDO
o7jOGR0wBMFcNPfUG0/gNrF+R/wihgDj0HiZjp/Af6v9t2maNgS+hLXvizIC
uGB+ezNr2xAYOE3zuHLw4W6uYpbRLMNwluf+ZRVpNpyF/lutIf8w/DgQ6EAj
yYpXpZWy8YgPQ1hEjhdZhgX/3alILDg/DLrXuutrdI7hqRZ/xFy1huH5nzp5
zOooDpv1IeeMhkFCMQiKg5nxQH5N6LQfhk9dB3jGhxlxwcqDL549HIaRpgRU
Qc+It2j1bRoHDkPCqSXF/yIYcFoPw6JP/w3Dl96xOOHMg3hU7x1u6qZh4Los
ZDLpfQCXvCPi2d0zDNP643GyBtQ4aWd5MI48DNsR+WNFilT4sZMPIgVWh8Fc
miu2U5QSr6iRW/q8PQxS5p/uoLP7cCPdXdWS/SOg4Xyv9ZEWBZ7sHfAL2EdA
lfGqXpf8H0yZSd2IRnAEytwXC2Jyf2GTObRlvRIjMD2B+cyK7WJ8/dG2N9T+
YYoQDsb7W1ijtX6r4JURsD8wqmAuvond/sMisHJ9BEKlG5Z5f/3EckRSR73u
j8A+p4wT2x3rmGad5VkVrxG4lBT+X1z7d+yz/slndI9HQFj95b6ioTUs/PPS
CjF6BP7Q3eIW/vgNE39UoJmU/M/vUnWSmNQq1nvMKetm9gisv2o4w5K8gt3P
l6EQLh6BkxJGt1I4lrHSoZrKdy0jsLdvIiDhxhJmYOd31Jc4Apwp6qZvuD9h
GxQq99XGR+A950nvvLUFLDGRuuvg4gjku6V99R6axxTEO4QG1kZgtb7Lmq9r
DhtriAxM/vUv37abyAviLOZtpDtleYAMXH9/TP6Z/4jVBY4krHGSYWCNMMYq
P4NZsL34XilEhigOMQqNxSlsX5G59iMpMsx7l5wKdpvEXqkKvNZQJsOPiywG
fhwTmNroAhXDBTK8F1Cf7R0YwxYdX1sMXSXDF9O7kWfSR7EQKofal2ZkCCqL
Mb7jR8Y6z/x8IOZChteylBkNdsOYfUtl37oPGVbvn5vt9hjCDpt6i9WEkGFQ
7eyue9wgpvuEck4zhQxmXaEdTKv92DpnK86YRwZjIfHjt8T7sfiSsOSRUjJU
tX2/QONGwkYmGPWs2sngIn3ufYoAEbsUcZfs2k8GUl5TLQN/H1arWGMeNEEG
qVWV6P/oe7H0xNt26WtkoHLU83DY340xq1d9L9olQ7W2YuAZpi4s+Mchjw9U
o9C4fQCPOdWJ2ehWBI+xjQLjz4derx62Y2N79Ac/C4yCwq+vRJGCNkyr8Oaz
LfFRmBP7e2BrqRWToqdLPXZ+FHZd5Sv9PVuw3SbTSp17oxBdPFBc/qURs3cp
xm48GAVZ7x7+lGuN2BQfdbOd7yjwFyWFoJYGrNG3iBj6bBT2tlOkMsvrMVnx
/Ub/vRiFmJQk9Fm6HssZM5rMzh6FW9tDIYu2CIuQ3/elsXoUBPnvTtA//YDt
LVxzIjWNgt/3XKU7r2sxp/j8zemeUSjptYru736PGXzX3//n4yhMzO0aNQrX
YFxvcrjk6cfgwNhCd4dQJRZ1/dcr9WNjkFXOV+nlWoFR0OqeMuAZgyrKLlaT
tnfY/J2ds87SY5Bt19Ww4V2OFfJoXXljMgZBD3wdr3KVYnw96UPVd/7pPVbo
Y4kuwWK9N0zbHcegy0Ygfpa6BHMnp9osBI5BRmD647N7bzE89nsA75sxEH5+
2ERFqQArJmjQSrwbA06iMfMVkzeYwLfkKGU0Bmf47Egk/3zsgJbai+sDY1Bv
LL0TOZOHeewm8dtMjsH9XbpLLux52Je8r7nun8bg6Ej0LWHjXKyP+r/yuF9j
0B3U7GK9mI2plC8rvaIeh+TOFJrXZ7Ox8luEhuIj43AzfSNZKDwL+1flnp4T
49Cj6XzokkomZuGp/IlGaxwE6mmORi2nY6J32odWDcfhyCqfQdy1dOyHjkHz
kOU4UL/qHj4eloY9EbTPyHw4Djb7tOOCLFMw3SPb0eGB42Dkk3vAyfQlxr4b
5Of8dBx8fNatBM1fYAV9L0whcxzOxTdMDvs8x9xrhC8JFY2DXaGQ6dWkJAyy
yxQOV48DN3OOU9T7/7B+r67j473joJN0GAzZErGdk7/63HfHYdpZhLVDMA5r
ZAypu0E9AenN5j6LD2OxyF/MhWqME/Cbd/fCftIzjI8kGs4sNAE5yuqejvEx
2Jf3FR47khPwpHrQ4cPvaKwsR8V65twE8Nal3WQbj8I0fEzUiq5OQO/G143p
d5EYo/WidILZBGi1afmnl0Rgo1dd+H2sJ2D2eb7Gk4pwzF44fO+i7wR8w3+1
ho2FYrH91VULeRPA6CO+djHoMWb2QT23u2wCQh7zzx+sD8ZO5pESyuom4LZl
ZEvF/mCsyvezS8DgBGS9+5Y/mhqIBdq4WdpMT8Cc+YzO2EYAdll/n+6VLxPw
geVa8LheADYlwn6am2IS/NL2yg/w+GN5R7M5qQ5OwqbnAdcE1keY854k/fLx
SRjSdtcN/OOLUQ1qfqoSmwQHjWjLY5+8MdFHHhkGRpNw+VVtSZKwB/bzHlXM
uVuTECju7JOn9RD7YBDjJ+AwCVdoW98HerpjuqJ5pmuBk3CXAc67fnbFOI7L
Xhp5Ogm29J2faMRdsbm/SKEuaRJKbuvBNbcHmPvQyPHIoklAhxXeSXC6YIT6
21QPqifB0OjxZ7WHzhjdm2/r15sngaLsjczpUSfspT8NUXhsEq5fFHZXMb2P
NYnJhzdRT8F2aLuJnbAdZn7GIPP7kSl4orIVO37eFtuWdq7l5ZiC+EG/0U+3
72HiSm9WvSWmQCE60K3vgzXWirXT5CtMwaPTGWESG1aYxfkFPrLKFNDZVBZJ
y1hh8Zq8+rJGU8B7SbX4QuMdTEJL2f6W5RTshMu8XWa+g7Vfuf44xm4KqL12
uMzu3cb+GMZVrjyagn3P7/h+FLqFWd2l4crOm4KOq1quC3U3MYp7gmcHSqeg
YedLwXSpOZZsf15n34cpYFRu1St7ewPrfeDtf4M0BQGItPyh0RSzeZj0PGJ8
Ch7K0pKtySYYpfe70uqFKZilcBnr2biOyQd+mz++OwXZGpQq7RrGWP/jQ3uq
VNPAHZv19aOnEWYfdorVhWEa7pZ4FNWVGWLpMbcv9gpMw0zKWOq40jWMNm2k
8MnlafC0qP84HqOHvXr1s7X82jQkntu+d/rnVUw5h2lm9uY03BkuFcg3u4o5
FV5mBtdp6BZP23RX1sXoS2zEHPymgfnhs70FqytYVvljtReh01DlVbK3cEMH
G32P3LdeTsMP2w/lg3e1MFc0EX0ydxo+Hyt3kXS/jDE07eTpl0xD31uLe85R
lzCVTpnxty3T/+p7LTV1SBPLJ+eCzeo0TNkYfp6oVMfUJ5qNE7en4RxTbXYC
hTq29m1N4da+GWAS9Gs0vqKGhf84rBdzcAY2Hlw1lt5TwYzcXprnMs6AdhyL
/ucbKpjglqhd3fEZ6G+iZPnceB6r270QvMI7Awk3xX8feUnAInyGY/afnIHt
oW3v2SMEzHjvTgqH6Azcv1D6M48RsPV9gRWasjOgY94q9vMQhgnR1S5lac5A
x8vn6QXWith6m4TtK+0Z+KAvUncnQQGre5KxnKY3Awuy+vNLHfKYIVXIarLZ
DPBXbAq5a8hhAk0795Ms/+XvzEo5FnUWWw2w/55gNQOxfNTnXo/LYo//Xv0Z
4zQDCvMeK2shMphuXbNblNsM/Dz2bVt9URrj8pXfivCaAV6zs5RDF6Wx8l2u
3SfBM6Du7KK/wSuFzW98+uuTNAMhupUcZTQSWHG5SYBXygxYSIZ1cx85jfk8
6KH0eDUDnh+9ZWJ5xLFj30upHxTMgOrl1ploA1Fs5u3JEKeSf3odEjeTvU5h
BY5JtI4VM/DVem+qOFcEU13xPXivfgZ6ncevc7AIYwxv1iKtWmbg5uB9bM9Q
CBu7d5vhTue/8xbG34+knsRcPmky3RycAVmi8vQ6Joi9mj3Kem1pBnx870kH
In7MMeNJkt7XGfisc6wqUZwfU7LYYdddn4F3bcf07P7Xwr3/Q5X/ARyPItGi
otZlzJCRS0o325n5nN62LNa1sWHXmAnt9m3Tt4hHspWlLzYJ1Sq2/SbXopXL
7koxTXksuc2omDJuTeecaRiXOZVi1o713R++P79+e/4Br2IW3jf60jZA9wpu
5n4sSGAy8eL/8or99Ai4m7M1RMqwww/z25g+hgSUqRSRqY4MXG+w2uFTcwL0
nM83Sz+3wSWFthW7LAloJVW54/+yxovC89nImgD+Simfl2uFe8iSnD9xJKDT
/2m77fQ6PPoJbHLfSUBAeUJz0rwFvjHv1zpXnIA7yRvtewItcG0ge4vzbgKm
izHew4o1eH638fb1gQR8e/8xr/Pr1Xhk9plGFo+Axqeq9AzJKtzJ742nXTgB
W9tO2rtjq3Bx+3PMKpoAW0o3UMoyx89n+LWs/YaAyxH0JS9PMzx8TwuyOEzA
fW/zfMU2U1zzqATMkghYbmCXovZdiTNEcZ8ZnCPA6gAlUfcY4StPnKuXXyag
0EXlqL9uOa7bXGlTc52AdAthn1uaAT6pbs36voqAe7ZTj8MMluFD5S/fhv5G
QGkv+vnHCn28S/BXlJOYAMXFaAurKD383rqPO//s/MfXPvIV5roEv5rDKy55
SQCjeHPLfiMdyvzs6IokNQFfjFVeSrSeR0mL55N83xOwOij2o6xgLTpw/5bC
epEA9nBoAZTNotDENn/NChLYvm/zj6/5gD51JxpbLUgQbh7dYVUygzzGFlhX
mCRI1gZwQ3zeIVP+J3PcHSTE2I2X/FlPowWLfbFmXiT0Crw6r5ydRlO98VLS
n4TR7Iru0u8m0fC53J13w0gwL0gOTr6qRt27b5dnR5OQ6fmV0Y3+MVR1l0rx
OEFC1aBxL1GlRD+4MvYO5JDAW8seHlcT6GBxuFNqKQmCsfq/W8wVyHv1RZ1j
Ewnk9DV5Az2EHLK6+nokJOQmqMrZ/AG0ZF6/+jhJQo9EW3DES4bSbghlt2ZJ
ONVwxz2g+Rla9G5eHDGmYORXhe2BFU+QcNMl/wkzChqPGLaEG/Qi8bpDV+Ys
KKg81FUnWSFFqROWbquZFASdYV9zdutBf+cnhPtuo4CTOdEW0dmBhCl+pft2
UnCzasZ2o14HEscyp2JwCoZNF7Cr4+0odYc0/bQvBX5TG3JCHv+BFoac7zTw
KRiYtC+QsR6hqLbFOXE0BbE31lcOVYiR6M6L3ZJvKChOrBFGMx6g02kZctUx
CjbsNVzmEtSMdOxXS20zKPAMoYLHjjaiKLOmYJfsf3r58PAx4e9IpM39yTOP
gtfujrVNUb+h0z3czbwiCsLrBk8zTjWgv+ILI7NqKGAVflc/lV6D5luCG97I
KPDtS/sy4V0Ziqxk6xYGKchdnvhwbrEUNefpfEwUFEzpmr42sS5FKTG3R9hq
CuQLetvMVMVIa2hoxF+g4EVLqEzt/hOa4z0QtrOVkFaTI28TX0RnB+tGd7kp
YSCobw2rJh+ZxpRF3fNQwpvbZPuW+VzkFP9D5C9cJWy/sJ3yk51H+/J44Zd4
SmidHdVvS89E9d2vgwRnlKBx6dpAlJ1C3+4xxT/IlDDLkpvLpQfR8Pb9NuyM
19DrGRwhMAMUH2G+ymFEBUWuJcT0Aw3XqkD55TLGOEiOnwvJ31nOreWX3Jo5
qQbLwodZIX6h3Aj8e7/OBxPAumtubDVjwG0Q/tuBo5uEW6f6tvTbizha4z1L
74dNQ5woz1hxJI4T+ozrySjSwCBbkFKrYHGMuSatousaEP0n3iaeYnJaK4YC
oso1UCoI26S1t+N4nEyJ+blWA9U54kB3lTXHlNl0wapdAzMDBkWLcZacriNb
Kct3GpAeNPPmbTXheBm5XDQNpIFO/Wo9NfEB0yZorWt5NAhePzn2ReN7rG64
ozIogoaNvrNMdf4MZld3sOVCLA1x3qmCucS3mC6sQmWcQsOeimDp0v5JrKmc
iS+/ScNaE5uqldUEdvQjuuPmLzRELMRev1D7CnNKFof6NNAQ5eQ9SJ5VYAX+
gkOZIhqyg0W78lkj2PG3135c2k/D+LUXitLDLzBX/mG7cjkNDja/T8y4PceI
Nqx690sa/vA8EChZ7Mf2FsnF6WoauuPenewYeoYZ6Vd9bk/TQF4GLkPxFHsY
lyx79J6GooXH4XbkE+zEc5/90fM0HJuavMJk9mL//9PAxIahJYJECfY/CB82
YQ==
       "]]},
     Annotation[#, "Charting`Private`Tag$34208#1"]& ]}, {}},
  AspectRatio->NCache[GoldenRatio^(-1), 0.6180339887498948],
  Axes->{True, True},
  AxesLabel->{None, None},
  AxesOrigin->{0, 0},
  DisplayFunction->Identity,
  Frame->{{False, False}, {False, False}},
  FrameLabel->{{None, None}, {None, None}},
  FrameTicks->{{Automatic, Automatic}, {Automatic, Automatic}},
  GridLines->{None, None},
  GridLinesStyle->Directive[
    GrayLevel[0.5, 0.4]],
  ImagePadding->All,
  Method->{
   "DefaultBoundaryStyle" -> Automatic, 
    "DefaultGraphicsInteraction" -> {
     "Version" -> 1.2, "TrackMousePosition" -> {True, False}, 
      "Effects" -> {
       "Highlight" -> {"ratio" -> 2}, "HighlightPoint" -> {"ratio" -> 2}, 
        "Droplines" -> {
         "freeformCursorMode" -> True, 
          "placement" -> {"x" -> "All", "y" -> "None"}}}}, "DefaultMeshStyle" -> 
    AbsolutePointSize[6], "ScalingFunctions" -> None, 
    "CoordinatesToolOptions" -> {"DisplayFunction" -> ({
        (Identity[#]& )[
         Part[#, 1]], 
        (Identity[#]& )[
         Part[#, 2]]}& ), "CopiedValueFunction" -> ({
        (Identity[#]& )[
         Part[#, 1]], 
        (Identity[#]& )[
         Part[#, 2]]}& )}},
  PlotRange->{All, All},
  PlotRangeClipping->True,
  PlotRangePadding->{{
     Scaled[0.02], 
     Scaled[0.02]}, {
     Scaled[0.05], 
     Scaled[0.05]}},
  Ticks->{Automatic, Automatic}]], "Output",
 CellChangeTimes->{{3.873476337485235*^9, 3.8734763481754303`*^9}, 
   3.920553100688944*^9},
 CellLabel->"Out[88]=",ExpressionUUID->"f23f2e97-1e8e-4442-9bdb-f9a5649b0b4f"]
}, Open  ]]
},
WindowSize->{1425, 1051},
WindowMargins->{{Automatic, 224}, {Automatic, 8}},
FrontEndVersion->"13.0 for Mac OS X ARM (64-bit) (December 2, 2021)",
StyleDefinitions->"Default.nb",
ExpressionUUID->"2842e7b9-5868-40de-abdb-a71905d5a386"
]
(* End of Notebook Content *)

(* Internal cache information *)
(*CellTagsOutline
CellTagsIndex->{}
*)
(*CellTagsIndex
CellTagsIndex->{}
*)
(*NotebookFileOutline
Notebook[{
Cell[CellGroupData[{
Cell[580, 22, 7005, 172, 768, "Input",ExpressionUUID->"9e4c2cf2-c06b-48aa-a11c-6a86d4e19b5d"],
Cell[7588, 196, 939, 18, 33, "Message",ExpressionUUID->"d5b65cd3-6c0d-47f6-8ebd-22c6bfee153a"],
Cell[8530, 216, 940, 18, 33, "Message",ExpressionUUID->"79dba0b4-df24-43e8-b6a4-4b1fbb49ae41"],
Cell[9473, 236, 933, 17, 33, "Message",ExpressionUUID->"08e6486f-333c-4346-8d4a-94fcece8bb83"],
Cell[10409, 255, 787, 15, 28, "Message",ExpressionUUID->"7998af2e-9fb5-4258-89da-e5fef8017619"],
Cell[11199, 272, 3810, 76, 297, "Output",ExpressionUUID->"99739b8b-e753-40f8-91a4-decce67b6e0e"]
}, Open  ]],
Cell[CellGroupData[{
Cell[15046, 353, 830, 22, 52, "Input",ExpressionUUID->"4739b9e2-1b5f-4972-8b55-c59ffb5d0aa1"],
Cell[15879, 377, 25685, 441, 243, "Output",ExpressionUUID->"f23f2e97-1e8e-4442-9bdb-f9a5649b0b4f"]
}, Open  ]]
}
]
*)
